# Supplementary material for: Using Carbohydrate Interaction Assays to Reveal Novel Binding Sites in Carbohydrate Active Enzymes
Source: PLoS One. 2016 Aug 9;11(8):e0160112. doi: 10.1371/journal.pone.0160112 (PMC4978508; doi:10.1371/journal.pone.0160112)
Supplement: S2 File — All affinity electrophoresis data. (XLSX) [file pone.0160112.s002.xlsx]

## Sheet: Summary
	Controlled Ratio of Mobility												Controlled Ratio of Mobility
Enzymes	HEC	HA	RHG	KGM	GLM	BWX	AM	CLN	GAL	ARA	LAM	PUL	AP	BBG	OSX	GLY	WAX	XYL		# Significant
AA9-1	0.969824	1.01317	0.978263	1.02274	1.00503	1.03466	1.04168	1.02158	0.990001	0.96774	0.957341	1.02249	0.977183	1.01133	1.03449	0.947418	1.01125	0.995025
CE2-1	1.0742	1.03313	1.01855	0.965133	0.898693	1.0303	1.00233	0.97408	0.992507	0.953871	0.902096	0.935378	0.907404	0.918967	0.950734	0.877929	0.982421	0.984096		0
GH1-1	1.03798	1.02517	1.01391	0.995899	1.01811	0.983813	0.986992	0.988455	0.984629	0.999249	1.01536	0.988848	1.03437	1.0308	1.01444	1.00281	1.04906	1.02686		0
GH3-1	1.0445	1.06398	1.08116	1.11055	1.05058	1.04518	0.914414	0.926047	0.99178	1.05349	1.03176	1.0857	1.0068	1.01694	1.0619	0.945567	0.977528	1.01617		0
GH5-1	0.933714	0.945042	0.905451	0.794424	0.866102	1.03203	1.03669	0.999064	0.970718	0.951079	0.960812	0.99014	0.939522	0.95781	0.999249	0.947879	0.961512	0.988693		1
GH6-1	0.433127	0.962362	1.03445	0.732407	1.03356	1.00065	0.996338	0.97971	0.980984	0.991561	0.835567	0.999542	1.00947	0.856085	1.00933	1.01571	0.892514	0.796722		4
GH8-1	0.731696	1.08027	0.927164	0.827385	1.00089	0.968792	0.936187	0.954956	1.00971	0.935126	0.938223	1.00406	0.985419	1.03247	1.01211	0.934687	0.817914	0.909106		3
GH10-1	0.978037	0.972499	0.991753	0.97846	1.00095	1.01677	0.965097	0.967817	0.976701	0.974677	0.963849	0.965242	0.966417	0.958464	0.990621	1.00156	0.986332	0.774476		1
GH11-1	0.929487	0.94207	1.05907	0.909454	1.01212	0.628993	0.892737	1.11866	0.966856	0.979331	0.571004	0.731863	0.97687	0.923645	0.395049	0.995261	0.481572	1.11768		5
GH13-1	0.996192	0.991864	1.01218	0.964558	1.00735	0.969035	0.884623	1.01052	1.00283	1.00187	0.982874	0.521481	0.716519	1.00317	0.9995	0.153333	1.02166	1.01135		3
GH13-2	1.03243	1.03398	1.04608	0.998101	1.01618	1.01557	0.570936	1.03669	1.02164	0.984844	1.0301	1.02349	0.872671	0.975207	1.00796	1.00462	1.04346	1.01358		1
GH13-4	1.02091	1.04347	0.982557	0.982568	1.00991	0.96928	0.946069	0.98697	0.975907	1.00049	0.993146	0.958083	1.079	1.03318	0.985341	0.893835	0.99519	0.980048		0
GH13-6	0.840257	0.701223	1.09694	1.03831	0.882308	0.98475	0.790863	0.860552	0.614957	0.690298	0.910036	0.403933	0.850364	0.875179	0.93867	0.348156	0.914201	0.929528		7
GH14-1	1.12098	0.993455	0.932794	1.04444	1.01072	1.0871	0.940956	0.993245	1.02404	1.1094	0.964131	1.1104	1.07786	1.0616	1.11524	1.10285	1.03946	0.980177		0
GH15-1	0.968627	0.875037	0.973127	0.888608	1.05849	0.905485	0.263677	0.941248	0.637562	0.906568	0.938073	0.409032	0.38796	0.886468	0.936091	0.148992	0.950529	0.983948		5
GH15-2	0.999378	0.93224	1.06321	1.11727	1.04682	1.01707	0.999499	1.00514	0.981651	1.01854	1.00267	1.01415	1.01661	0.985738	1.01372	1.02723	1.03056	1.00334		0
GH26-1	0.994832	1.04469	1.00315	0.988475	1.00596	1.01595	0.987899	0.98709	0.98256	0.978371	0.991272	0.969647	0.997613	1.02483	1.00735	0.999887	1.00632	0.983627		0
GH31-1	0.955964	1.04281	0.346179	0.774786	1.10354	0.779221	1.05674	1.02906	0.312461	0.850736	0.253808	0.919829	1.02735	1.06504	1.01061	0.879868	0.976077	0.686791		6
GH32-1	1.02335	0.962545	1.06128	1.05561	1.02729	0.998851	1.04287	1.01798	1.02157	1.0386	0.995974	1.02643	1.05402	1.02176	1.03328	1.07495	1.07885	0.998478		0
GH32-2	1.00218	1.13314	1.07025	1.00884	1.02024	0.998623	1.05504	1.02436	1.09499	0.996541	1.03352	1.02582	1.00738	1.00702	1.01326	0.998621	1.04294	1.05183		0
GH36-1	1.03064	0.961626	1.01682	1.0083	1.0271	1.01927	1.07229	1.04799	1.03359	0.971186	1.02039	1.03268	1.01439	1.01868	1.04	0.998203	1.01634	0.994936		0
GH43-1	0.969032	1.0528	0.931677	0.977216	0.977291	1.01675	0.975734	0.974317	0.975265	0.97355	0.987321	0.980392	1.03101	1.04078	1.0375	0.941553	0.984401	0.925456		0
GH48-1	0.924926	1.06885	0.812004	0.679076	1.00824	0.874402	0.860175	0.89895	0.879167	0.98014	1.03509	1.03981	0.859313	0.10568	0.945997	0.965716	0.668054	0.968068		4
GH53-1	1.02487	0.966141	0.971153	1.01826	1.01116	1.0416	0.99401	1.00495	0.987956	1.01543	1.00235	1.03774	0.99587	0.976684	1.01919	0.99689	0.994286	0.991878		0
GH62-1	0.571806	0.952321	0.951964	0.843031	0.941832	0.498874	1.0236	0.995026	0.978307	0.931159	0.970292	0.979055	0.912019	0.63804	0.417372	0.947837	0.209048	1.00331		6
GH65-1	1.00566	1.02488	1.04126	0.994408	1.03006	1.00464	1.03591	1.01558	1.04018	0.998304	1.02999	1.01537	0.994182	1.00574	1.0043	1.00403	1.00757	1.01218		0
GH77-1	0.951372	1.09595	0.947364	1.01125	1.01061	0.937647	1.02051	0.964785	0.909091	0.955566	1.05747	1.06725	0.968565	1.02158	0.940548	1.0015	1.01387	0.934667
GH84-1	0.999281	1.03346	1.00782	0.836023	0.948232	0.914961	1.02252	0.971946	0.956911	1.06125	1.04786	1.01796	1.01124	0.992446	1.03543	0.978468	1.01549	0.983655		1
GH85-1	0.994738	0.991784	0.910584	1.01673	1.01495	0.995815	0.986828	0.997846	0.993255	0.962157	0.994861	0.966934	1.04678	1.08206	1.05275	1.04461	1.08292	1.08844		0
GH94-1	0.9658	1.0915	1.07448	0.996679	1.02754	0.989342	1.01012	0.980952	0.979496	0.948535	1.03436	0.95708	1.00293	0.953552	0.976281	1.00996	1.04953	1.02864		0
GH94-2	1.00245	1.06672	1.02952	0.976389	1.00942	0.988142	1.024	0.996018	1.0007	0.958703	1.05989	0.978903	0.99234	0.96184	0.967087	1.01997	1.0751	1.05177		0
PL10-1	0.958123	0.97516	0.933516	1.05616	0.955123	1.05246	0.907139	1.04726	1.00158	1.01281	1.02037	1.12232	0.976087	0.945418	0.970895	0.921986	0.972616	0.951848		0
total bind	4	1	2	7	0	3	3	0	3	1	3	4	2	2	2	3	4	3
